# Supplementary material for: Effects of Biodiversity Loss on Freshwater Ecosystem Functions Increase With the Number of Stressors
Source: Glob Chang Biol. 2025 Nov 26;31(11):e70617. doi: 10.1111/gcb.70617 (PMC12648459; doi:10.1111/gcb.70617)
Supplement: Supplementary file 2 — Table S1: Supplementary table. [file GCB-31-e70617-s002.xlsx]

## Sheet: Sheet1
ID	ID_exp	Authors	Title	Year	Source	DOI	Additional Publications	Country	System	Habitat	Functions	Community	Key items to extract	Reason for Exclusion	MissingData	Data provided?	DurationDays	MultipleTimepoints	Recovery	StressorOneClass	StressorOneIdentity	StressorTwoClass	StressorTwoIdentity	StressorThreeClass	StressorThreeIdentity	StressorFourClass	StressorFourIdentity	StressorFiveClass	StressorFiveIdentity
1		Jak, RG; Maas, JL; Scholten, MCT	Ecotoxicity of 3,4-dichloroaniline in enclosed freshwater plankton communities at different nutrient levels	1998	ECOTOXICOLOGY	10.1023/A:1008859718361	NA	the netherlands	mesocosm	lentic	Photosynthesis	Phytoplankton and Zooplankton		No community characterisation			21	yes	no	herbicide	3,4-dichloroaniline	nutrients	nutrient enrichment	NA	NA	NA	NA	NA	NA
2		Rae, R; Vincent, WF	Effects of temperature and ultraviolet radiation on microbial foodweb structure: potential responses to global change	1998	FRESHWATER BIOLOGY	10.1046/j.1365-2427.1998.00361.x	NA	canada	lab	NA	Photosynthesis	Phytoplankton		Single stressor experiments			6	yes	no	temperature	warming	uv light	uv light	NA	NA	NA	NA	NA	NA
3		Rosemond, AD; Mulholland, PJ; Brawley, SH	Seasonally shifting limitation of stream periphyton: response of algal populations and assemblage biomass and productivity to variation in light, nutrients, and herbivores	2000	CANADIAN JOURNAL OF FISHERIES AND AQUATIC SCIENCES	10.1139/cjfas-57-1-66	NA	usa	mesocosm	lotic	Primary production	Periphyton	Periphyton productivity (Fig. 2A and b), Periphyton diversity (Fig. 4 & 5)				98	no	no	visible light	shading	nutrients	nutrient enrichment	NA	NA	NA	NA	NA	NA
4		Rosemond, AD; Pringle, CM; Ramirez, A; Paul, MJ	A test of top-down and bottom-up control in a detritus-based food web	2001	ECOLOGY	10.1890/0012-9658(2001)082[2279:ATOTDA]2.0.CO;2	NA	usa	field	lotic	Leaf decomposition	Invertebrates	Leaf mass loss (Fig. 3)		Invertebrate community (has been identified to genus according to methods)	No	10	yes	no	biological alterations	species loss	nutrients	phosphorus	NA	NA	NA	NA	NA	NA
5		Kisand, V; Tuvikene, L; Noges, T	Role of phosphorus and nitrogen for bacteria and phytopankton development in a large shallow lake	2001	HYDROBIOLOGIA	10.1023/A:1012291820177	NA	estonia	field	lentic	Primary production	Phytoplankton		No community characterisation			3	yes	no	nutrients	phosphorus	nutrients	nitrogen	NA	NA	NA	NA	NA	NA
6		Guasch, H; Paulsson, M; Sabater, S	Effect of copper on algal communities from oligotrophic calcareous streams	2002	JOURNAL OF PHYCOLOGY	10.1046/j.1529-8817.2002.01114.x	NA	spain	field	lotic	Photosynthetic efficiency	Algae		No community characterisation			12	no	no	metals	copper	acidity	low ph	NA	NA	NA	NA	NA	NA
9		Lennon, JT; Smith, VH; Dzialowski, AR	Invasibility of plankton food webs along a trophic state gradient	2003	OIKOS	10.1034/j.1600-0706.2003.12260.x	NA	usa	lab	NA	Photosynthesis	Zooplankton		Community and Function mismatch			42	yes	no	nutrients	nutrient enrichment	non-native species	daphnia lumholtzi	NA	NA	NA	NA	NA	NA
10		Schofield, KA; Pringle, CM; Meyer, JL	Effects of increased bedload on algal- and detrital-based stream food webs: Experimental manipulation of sediment and macroconsumers	2004	LIMNOLOGY AND OCEANOGRAPHY	10.4319/lo.2004.49.4.0900	NA	usa	field	lotic	Leaf decomposition and Photosynthesis	Invertebrates and phytoplankton			Invertebrate leaf pack community and decomposition	No, not findable	56	yes	no	habitat alteration	sedimentation	biological alterations	species loss	NA	NA	NA	NA	NA	NA
11		Olapade, OA; Leff, LG	Seasonal response of stream biofilm communities to dissolved organic matter and nutrient enrichments	2005	APPLIED AND ENVIRONMENTAL MICROBIOLOGY	10.1128/AEM.71.5.2278-2287.2005	NA	usa	mesocosm	lentic	Photosynthesis	Biofilm	Fig. 6 (Chl a), Fig. 7 Diatoms				365	yes	no	nutrients	nitrate	nutrients	phosphate	NA	NA	NA	NA	NA	NA
15		Smith, KF; Lester, PJ	Cyanobacterial blooms appear to be driven by top-down rather than bottom-up effects in the Lower Karori Reservoir (Wellington, New Zealand)	2006	NEW ZEALAND JOURNAL OF MARINE AND FRESHWATER RESEARCH	10.1080/00288330.2006.9517403	NA	new zealand	mesocosm	lentic	Photosynthesis	Phytoplankton	Fig. 3c (Diversity), Fig. 3e (Chl a)				24	yes	no	non-native species	redfin perch (perca fluviatilis)	nutrients	nutrient enrichment	NA	NA	NA	NA	NA	NA
16		Mentzer, JL; Goodman, RM; Balser, TC	Microbial response over time to hydrologic and fertilization treatments in a simulated wet prairie	2006	PLANT AND SOIL	10.1007/s11104-006-0032-1	NA	usa	mesocosm	wetland	Enzyme activity	Soil microorganisms		No community characterisation and not aquatic			171	yes	yes	hydrology	flooding	nutrients	nutrient enrichment	NA	NA	NA	NA	NA	NA
18		Carrillo, P; Delgado-Molina, JA; Medina-Sanchez, JM; Bullejos, FJ; Villar-Argaiz, M	Phosphorus inputs unmask negative effects of ultraviolet radiation on algae in a high mountain lake	2008	GLOBAL CHANGE BIOLOGY	10.1111/j.1365-2486.2007.01496.x	10.1371/journal.pone.0060223, 10.1093/plankt/fbp018	spain	field	lentic	Photosynthesis, Primary Production and others	Algae	Algal diversity (18_c, Fig. 6), Chlorophyll a (Fig. 5 in 18_c), Primary Production (Fig. 6 in 18_a)				70	yes	no	uv light	uv light	nutrients	phosphorus	NA	NA	NA	NA	NA	NA
19		Elsdon, TS; Limburg, KE	Nutrients and their duration of enrichment influence periphyton cover and biomass in rural and urban streams	2008	MARINE AND FRESHWATER RESEARCH	10.1071/MF07085	NA	usa	field	lotic	Photosynthesis	Algae		No community characterisation			56	no	yes	habitat alteration	urban land-use	nutrients	nutrient enrichment	NA	NA	NA	NA	NA	NA
20		Johnson, PTJ; Olden, JD; Solomon, CT; Vander Zanden, MJ	Interactions among invaders: community and ecosystem effects of multiple invasive species in an experimental aquatic system	2009	OECOLOGIA	10.1007/s00442-008-1176-x	NA	usa	mesocosm	lentic	Photosynthesis	Snails (3 snails)		Community and Function mismatch			56	no	no	non-native species	chinese mystery snails (cipangopaludina chinensis)	non-native species	rusty crayfish (faxonius rusticus)	NA	NA	NA	NA	NA	NA
26		Ozkan, K; Jeppesen, E; Johansson, LS; Beklioglu, M	The response of periphyton and submerged macrophytes to nitrogen and phosphorus loading in shallow warm lakes: a mesocosm experiment	2010	FRESHWATER BIOLOGY	10.1111/j.1365-2427.2009.02297.x	NA	turkey	mesocosm	lentic	Photosynthesis	Phytoplankton		No community characterisation			90	yes	no	nutrients	nitrate	nutrients	phosphate	NA	NA	NA	NA	NA	NA
27		Rusanov, AG; Grossart, HP; Pusch, MT	Periphytic bacterial and algal response to a hydraulic gradient under different light levels: Test of algal-bacterial coupling in the laboratory	2009	FUNDAMENTAL AND APPLIED LIMNOLOGY	10.1127/1863-9135/2009/0175-0339	NA	germany	lab	NA	Photosynthesis	Algae	Chl a (Figure 2) and algal diversity (Figure 3)				28	no	no	visible light	light intensity	hydrology	flow velocity	NA	NA	NA	NA	NA	NA
28		Berger, SA; Diehl, S; Stibor, H; Trommer, G; Ruhenstroth, M	Water temperature and stratification depth independently shift cardinal events during plankton spring succession	2010	GLOBAL CHANGE BIOLOGY	10.1111/j.1365-2486.2009.02134.x	NA	germany	field	lentic	Primary production	Phytoplankton			Phytoplankton community data	Yes	70	yes	no	temperature	cooling	hydrology	stratification	NA	NA	NA	NA	NA	NA
29		Feuchtmayr, H; Moss, B; Harvey, I; Moran, R; Hatton, K; Connor, L; Atkinson, D	Differential effects of warming and nutrient loading on the timing and size of the spring zooplankton peak: an experimental approach with hypertrophic freshwater mesocosms	2010	JOURNAL OF PLANKTON RESEARCH	10.1093/plankt/fbq087	NA	uk	mesocosm	lentic	Photosynthesis	Phytoplankton		No community characterisation			151	yes	no	temperature	warming	nutrients	nutrient enrichment	NA	NA	NA	NA	NA	NA
30		Ferreira, V; Chauvet, E	Synergistic effects of water temperature and dissolved nutrients on litter decomposition and associated fungi	2011	GLOBAL CHANGE BIOLOGY	10.1111/j.1365-2486.2010.02185.x	NA	portugal	lab	NA	Leaf decomposition	Fungi	Fungal species richness (Fig 2c) and Decomposition (Table 1)				43	yes	no	temperature	warming	nutrients	nutrient enrichment	NA	NA	NA	NA	NA	NA
31		Villanueva, VD; Font, J; Schwartz, T; Romani, AM	Biofilm formation at warming temperature: acceleration of microbial colonization and microbial interactive effects	2011	BIOFOULING	10.1080/08927014.2010.538841	NA	spain	lab	NA	Enzyme activity and photosynthesis	Algae and Bacteria	Enzyme activity (Fig. 6), GPP (Fig. 7)		Bacterial diversity and algal diversity (if determined to lower taxonomic level than provided in paper)	No	58	yes	no	temperature	warming	nutrients	nutrient enrichment	NA	NA	NA	NA	NA	NA
32		Newton, RJ; McMahon, KD	Seasonal differences in bacterial community composition following nutrient additions in a eutrophic lake	2011	ENVIRONMENTAL MICROBIOLOGY	10.1111/j.1462-2920.2010.02387.x	NA	usa	mesocosm	lentic	None	Bacteria		No function measured			6	yes	no	nutrients	nutrient enrichment	nutrients	phosphorus	NA	NA	NA	NA	NA	NA
34		Ferreira, V; Chauvet, E	Future increase in temperature more than decrease in litter quality can affect microbial litter decomposition in streams	2011	OECOLOGIA	10.1007/s00442-011-1976-2	NA	france	lab	NA	Leaf decomposition	Fungi	Table 2 (Decomposition rate), Table 5 (Richness)				73	yes	no	temperature	warming	carbon dioxide	carbon dioxide enriched litter	NA	NA	NA	NA	NA	NA
35		Perryman, SE; Rees, GN; Grace, MR	Sediment bacterial community structure and function in response to C and Zn amendments: urban and nonurban streams	2011	JOURNAL OF THE NORTH AMERICAN BENTHOLOGICAL SOCIETY	10.1899/11-009.1	NA	australia	lab	NA	N cycling and metabolism	Bacteria	Functions in Fig. 2		Bacterial diversity	No, not findable	28	no	no	nutrients	dissolved organic carbon	metals	zinc	NA	NA	NA	NA	NA	NA
36		Bonnineau, C; Sague, IG; Urrea, G; Guasch, H	Light history modulates antioxidant and photosynthetic responses of biofilms to both natural (light) and chemical (herbicides) stressors	2012	ECOTOXICOLOGY	10.1007/s10646-012-0876-5	NA	spain	lab	NA	Photosynthesis	Diatoms	Function and Shannon Wiener diversity in Table 3	No community characterisation (after stressor)			35	yes	no	herbicide	herbicide mixture	visible light	light intensity	NA	NA	NA	NA	NA	NA
37		Sura, S; Waiser, M; Tumber, V; Lawrence, JR; Cessna, AJ; Glozier, N	Effects of Glyphosate and Two Herbicide Mixtures on Microbial Communities in Prairie Wetland Ecosystems: A Mesocosm Approach	2012	JOURNAL OF ENVIRONMENTAL QUALITY	10.2134/jeq2011.0376	NA	canada	mesocosm	lentic	Primary production	Biofilm		No community characterisation			22	yes	yes	herbicide	glyphosate	herbicide	herbicide mixture	NA	NA	NA	NA	NA	NA
38		Murdock, JN; Wetzel, DL	Macromolecular Response of Individual Algal Cells to Nutrient and Atrazine Mixtures within Biofilms	2012	MICROBIAL ECOLOGY	10.1007/s00248-011-9994-5	NA	usa	lab	NA	Metabolism, Primary Production, N cycling	Algae	Functions in Table 3		Diatom diversity	Yes	6	yes	no	nutrients	nutrient enrichment	herbicide	atrazine	NA	NA	NA	NA	NA	NA
39		Herrmann, PB; Townsend, CR; Matthaei, CD	Individual and combined effects of fish predation and bed disturbance on stream benthic communities: a streamside channel experiment	2012	FRESHWATER BIOLOGY	10.1111/fwb.12019	NA	new zealand	mesocosm	lotic	Leaf decomposition	Invertebrates and algae	Taxon richness and leaf decomposition in Figure 2				28	yes	no	habitat alteration	physical disturbance	non-native species	brown trout (salmo trutta)	NA	NA	NA	NA	NA	NA
41		Ozen, A; Sorf, M; Trochine, C; Liboriussen, L; Beklioglu, M; Sondergaard, M; Lauridsen, TL; Johansson, LS; Jeppesen, E	Long-term effects of warming and nutrients on microbes and other plankton in mesocosms	2013	FRESHWATER BIOLOGY	10.1111/j.1365-2427.2012.02824.x	NA	turkey	mesocosm	lentic	Photosynthesis	Phytoplankton		No community characterisation			120	yes	no	temperature	warming	nutrients	nutrient enrichment	NA	NA	NA	NA	NA	NA
45		Weidman, PR; Schindler, DW; Thompson, PL; Vinebrooke, RD	Interactive effects of higher temperature and dissolved organic carbon on planktonic communities in fishless mountain lakes	2014	FRESHWATER BIOLOGY	10.1111/fwb.12313	NA	canada	lab	NA	Photosynthesis and production	Phytoplankton and Zooplankton			Zooplankton diversity	No, not findable	30	no	no	nutrients	dissolved organic carbon	temperature	warming	NA	NA	NA	NA	NA	NA
46		Das, P; Metcalfe, CD; Xenopoulos, MA	Interactive Effects of Silver Nanoparticles and Phosphorus on Phytoplankton Growth in Natural Waters	2014	ENVIRONMENTAL SCIENCE & TECHNOLOGY	10.1021/es405039w	NA	canada	field	lentic	Photosynthesis, phytoplankton growth rate	Phytoplankton		No community characterisation for some treatments			3	no	no	nanoparticles	silver nanoparticles	nutrients	phosphorus	NA	NA	NA	NA	NA	NA
47		Pu, GZ; Tong, JJ; Su, AM; Ma, X; Du, JJ; Lv, YN; Tian, XJ	Adaptation of microbial communities to multiple stressors associated with litter decomposition of Pterocarya stenoptera	2014	JOURNAL OF ENVIRONMENTAL SCIENCES	10.1016/S1001-0742(13)60542-2	NA	china	mesocosm	lotic	Leaf decomposition	Microorganisms		No community characterisation			72	yes	no	metals	metal mixture	nutrients	nutrient enrichment	NA	NA	NA	NA	NA	NA
48		Jonsson, M; Hedstrom, P; Stenroth, K; Hotchkiss, ER; Vasconcelos, FR; Karlsson, J; Bystrom, P	Climate change modifies the size structure of assemblages of emerging aquatic insects	2015	FRESHWATER BIOLOGY	10.1111/fwb.12468	NA	sweden	mesocosm	lentic	Production	Emerging insects		No function measured and below minimum number of taxa in community (4)			126	yes	no	temperature	warming	water clarity	brownification	NA	NA	NA	NA	NA	NA
49		Sinclair, JS; Arnott, SE	Effects of an invasive consumer on zooplankton communities are unaltered by nutrient inputs	2015	FRESHWATER BIOLOGY	10.1111/fwb.12482	NA	canada	mesocosm	lentic	Photosynthesis	Zooplankton	Fig. 1, Fig. 2	Community and Function mismatch			92	no	no	non-native species	zebra mussels (dreissena polymorpha)	nutrients	phosphorus	NA	NA	NA	NA	NA	NA
50		He, H; Kang, YH; Liu, ZW	Nitrogen inputs enhance phytoplankton growth during sediment resuspension events: a mesocosm study	2015	HYDROBIOLOGIA	10.1007/s10750-014-2085-0	NA	china	mesocosm	lentic	Photosynthesis	Phytoplankton	Fig. 3		Phytoplankton diversity (identified to genus level)	No	35	yes	no	nutrients	phosphorus	nutrients	nitrogen	NA	NA	NA	NA	NA	NA
54		Wyatt, KH; Bange, JS; Fitzgibbon, AS; Bernot, MJ; Rober, AR	Nutrients and temperature interact to regulate algae and heterotrophic bacteria in an Alaskan poor fen peatland	2015	CANADIAN JOURNAL OF FISHERIES AND AQUATIC SCIENCES	10.1139/cjfas-2014-0425	NA	usa	field	lentic	Photosynthesis, N cycling	Algae	Table 1		Algal diversity	No	24	yes	yes	nutrients	nutrient enrichment	temperature	warming	NA	NA	NA	NA	NA	NA
55		Zubrod, JP; Feckler, A; Englert, D; Koksharova, N; Rosenfeldt, RR; Seitz, F; Schulz, R; Bundschuh, M	Inorganic fungicides as routinely applied in organic and conventional agriculture can increase palatability but reduce microbial decomposition of leaf litter	2015	JOURNAL OF APPLIED ECOLOGY	10.1111/1365-2664.12393	NA	germany	lab	NA	Leaf decomposition	Fungi	Fig. 3, Table 2				12	no	no	fungicide	copper-hydroxide	fungicide	sulphur	NA	NA	NA	NA	NA	NA
59		MacLennan, MM; Dings-Avery, C; Vinebrooke, RD	Invasive trout increase the climatic sensitivity of zooplankton communities in naturally fishless lakes	2015	FRESHWATER BIOLOGY	10.1111/fwb.12583	NA	canada	mesocosm	lentic	Primary production	Zooplankton and phytoplankton	Fig. 1A, Fig. 3		Zooplankton diversity	Yes	NA	yes	no	non-native species	rainbow trout (oncorhynchus mykiss)	temperature	warming	NA	NA	NA	NA	NA	NA
62		Lambert, AS; Dabrin, A; Morin, S; Gahou, J; Foulquier, A; Coquery, M; Pesce, S	Temperature modulates phototrophic periphyton response to chronic copper exposure	2016	ENVIRONMENTAL POLLUTION	10.1016/j.envpol.2015.11.004	https://doi.org/10.1016/j.jhazmat.2017.04.016	france	lab	NA	Photosynthetic efficiency	Diatoms	Fig. 4		Diatom diversity	Yes	42	no	no	temperature	warming	metals	copper	NA	NA	NA	NA	NA	NA
63		Moghadam, FS; Zimmer, M	Effects of warming, nutrient enrichment and detritivore presence on litter breakdown and associated microbial decomposers in a simulated temperate woodland creek	2016	HYDROBIOLOGIA	10.1007/s10750-015-2596-3	NA	germany	mesocosm	lotic	Leaf decomposition	Microorganisms	Table 1		Microbial diversity (measured as OTUs)	Yes	40	yes	no	nutrients	nutrient enrichment	temperature	warming	NA	NA	NA	NA	NA	NA
64		Pesce, S; Zoghlami, O; Margoum, C; Artigas, J; Chaumot, A; Foulquier, A	Combined effects of drought and the fungicide tebuconazole on aquatic leaf litter decomposition	2016	AQUATIC TOXICOLOGY	10.1016/j.aquatox.2016.01.012	NA	france	lab	NA	Leaf decomposition	Microorganisms	Fig. 5, Table 4				40	yes	no	fungicide	tebuconazole	hydrology	drought	NA	NA	NA	NA	NA	NA
65		Baker, LF; Mudge, JF; Thompson, DG; Houlahan, JE; Kidd, KA	The combined influence of two agricultural contaminants on natural communities of phytoplankton and zooplankton	2016	ECOTOXICOLOGY	10.1007/s10646-016-1659-1	NA	canada	field	wetland	Primary production	Zooplankton	Fig. 3 (Zooplankton abundance & richness as % of control)	Community and Function mismatch			120	yes	yes	herbicide	glyphosate	nutrients	nutrient enrichment	NA	NA	NA	NA	NA	NA
73		Urrutia-Cordero, P; Ekvall, MK; Hansson, LA	Local food web management increases resilience and buffers against global change effects on freshwaters	2016	SCIENTIFIC REPORTS	10.1038/srep29542	NA	sweden	mesocosm	lentic	Production	Bacteria		Community and Function mismatch			NA	yes	no	water clarity	brownification	temperature	warming	NA	NA	NA	NA	NA	NA
74		Richmond, EK; Rosi-Marshall, EJ; Lee, SS; Thompson, RM; Grace, MR	Antidepressants in stream ecosystems: influence of selective serotonin reuptake inhibitors (SSRIs) on algal production and insect emergence	2016	FRESHWATER SCIENCE	10.1086/687841	NA	usa	mesocosm	lotic	Production	Emerging insects		Below minimum number of taxa in community, production for single taxon			14	yes	no	pharmaceuticals	fluoxetine	pharmaceuticals	citalopram	NA	NA	NA	NA	NA	NA
76		Fan, WH; Liu, T; Li, XM; Peng, RS; Zhang, YL	Nano-TiO2 affects Cu speciation, extracellular enzyme activity, and bacterial communities in sediments	2016	ENVIRONMENTAL POLLUTION	10.1016/j.envpol.2016.08.018	NA	china	lab	NA	Enzyme activity	Bacteria	Fig. 3, Tables S1 and S2				30	yes	no	nanoparticles	titanium nanoparticles	metals	copper	NA	NA	NA	NA	NA	NA
77		Mustonen, KR; Mykra, H; Louhi, P; Markkola, A; Tolkkinen, M; Huusko, A; Alioravainen, N; Lehtinen, S; Muotka, T	Sediments and flow have mainly independent effects on multitrophic stream communities and ecosystem functions	2016	ECOLOGICAL APPLICATIONS	10.1890/15-1841.1	NA	finland	mesocosm	lotic	Leaf decomposition	Invertebrates and microorganisms	Fig. 2B and C		Invertebrate & fungal diversity	Yes	NA	no	no	hydrology	flow velocity	habitat alteration	sedimentation	NA	NA	NA	NA	NA	NA
78		Bondar-Kunze, E; Maier, S; Schonauer, D; Bahl, N; Hein, T	Antagonistic and synergistic effects on a stream periphyton community under the influence of pulsed flow velocity increase and nutrient enrichment	2016	SCIENCE OF THE TOTAL ENVIRONMENT	10.1016/j.scitotenv.2016.08.158	NA	austria	mesocosm	lotic	Photosynthetic efficiency, Primary production	Periphyton		Below minimum number (4) of taxa in community (only 3)			35	yes	yes	hydrology	flow velocity	nutrients	nutrient enrichment	NA	NA	NA	NA	NA	NA
79		Lurling, M; Van Oosterhout, F; Faassen, E	Eutrophication and Warming Boost Cyanobacterial Biomass and Microcystins	2017	TOXINS	10.3390/toxins9020064	NA	the netherlands	lab	NA	Photosynthesis and growth rate	Algae and Bacteria		Below minimum number (4) of taxa in community (only 2)			7	no	no	temperature	warming	nutrients	nutrient enrichment	NA	NA	NA	NA	NA	NA
80		Pomati, F; Jokela, J; Castiglioni, S; Thomas, MK; Nizzetto, L	Water-borne pharmaceuticals reduce phenotypic diversity and response capacity of natural phytoplankton communities	2017	PLOS ONE	10.1371/journal.pone.0174207	NA	switzerland	mesocosm	lentic	Production and Photosynthesis	Algae		No community characterisation			7	yes	no	pharmaceuticals	pharmaceutical mixture	other chemicals	other chemical mixture	NA	NA	NA	NA	NA	NA
82		Stoler, AB; Hintz, WD; Jones, DK; Lind, L; Mattes, BM; Schuler, MS; Relyea, RA	Leaf litter mediates the negative effect of road salt on forested wetland communities	2017	FRESHWATER SCIENCE	10.1086/692139	NA	usa	mesocosm	lentic	Leaf decomposition	None		No community characterisation			32	no	no	salinity	increased salinity	biological alterations	leaf litter type	NA	NA	NA	NA	NA	NA
83		Morin, S; Lambert, AS; Rodriguez, EP; Dabrin, A; Coquery, M; Pesce, S	Changes in copper toxicity towards diatom communities with experimental warming	2017	JOURNAL OF HAZARDOUS MATERIALS	10.1016/j.jhazmat.2017.04.016	NA	france	mesocosm	lentic	Photosynthesis	Diatoms	Fig. 1, Fig. 2A-D				42	yes	no	metals	copper	temperature	warming	NA	NA	NA	NA	NA	NA
84		Dawoud, M; Bundschuh, M; Goedkoop, W; McKie, BG	Interactive effects of an insecticide and a fungicide on different organism groups and ecosystem functioning in a stream detrital food web	2017	AQUATIC TOXICOLOGY	10.1016/j.aquatox.2017.03.008	NA	sweden	lab	NA	Leaf decomposition	Microorganisms	Fig. 1	No community characterisation	Fungal diversity/community composition	Yes, but data not suitable	13	no	no	fungicide	azoxystrobin	insecticide	lindane	NA	NA	NA	NA	NA	NA
86		Pereira, AS; Cerejeira, MJ; Daam, MA	Toxicity of environmentally realistic concentrations of chlorpyrifos and terbuthylazine in indoor microcosms	2017	CHEMOSPHERE	10.1016/j.chemosphere.2017.05.032	NA	portugal	lab	NA	Metabolism	Zooplankton			DO levels and zooplankton diversity	No	28	yes	no	insecticide	chlorpyrifos	herbicide	terbuthylazine	NA	NA	NA	NA	NA	NA
89		Batista, D; Pascoal, C; Cassio, F	Temperature modulates AgNP impacts on microbial decomposer activity	2017	SCIENCE OF THE TOTAL ENVIRONMENT	10.1016/j.scitotenv.2017.05.229	NA	portugal	lab	NA	Leaf decomposition	Microorganisms	Fig. 4A and B		Fungal diversity	No	21	no	no	nanoparticles	silver nanoparticles	temperature	warming	NA	NA	NA	NA	NA	NA
91		Deininger, A; Faithfull, CL; Bergstrom, AK	Nitrogen effects on the pelagic food web are modified by dissolved organic carbon	2017	OECOLOGIA	10.1007/s00442-017-3921-5	NA	sweden	mesocosm	lentic	Primary production	Zooplankton		Community and Function mismatch			38	yes	no	nutrients	nitrogen	nutrients	dissolved organic carbon	NA	NA	NA	NA	NA	NA
95		Urrutia-Cordero, P; Ekvall, MK; Ratcovich, J; Soares, M; Wilken, S; Zhang, H; Hansson, LA	Phytoplankton diversity loss along a gradient of future warming and brownification in freshwater mesocosms	2017	FRESHWATER BIOLOGY	10.1111/fwb.13027	NA	sweden	mesocosm	lentic	Primary production	Phytoplankton	Fig. 1A, D, E				110	yes	no	temperature	warming	water clarity	brownification	NA	NA	NA	NA	NA	NA
96		Scrine, J; Jochum, M; Olafsson, JS; O'Gorman, EJ	Interactive effects of temperature and habitat complexity on freshwater communities	2017	ECOLOGY AND EVOLUTION	10.1002/ece3.3412	NA	iceland	field	lotic	Leaf decomposition	Invertebrates	Fig. 3		Invertebrate diversity	Yes	42	no	no	temperature	warming	habitat alteration	habitat complexity	NA	NA	NA	NA	NA	NA
97		Antiqueira, PAP; Petchey, OL; Romero, GQ	Warming and top predator loss drive ecosystem multifunctionality	2018	ECOLOGY LETTERS	10.1111/ele.12873	NA	brazil	mesocosm	lentic	Leaf decomposition	Invertebrates	Data on decomposition and detritivore diversity extractable from https://datadryad.org/stash/dataset/doi:10.5061/dryad.m3p21				75	no	no	temperature	warming	biological alterations	species loss	NA	NA	NA	NA	NA	NA
99		Gao, YH; Cooper, DJ; Zeng, XY	Nitrogen, not phosphorus, enrichment controls biomass production in alpine wetlands on the Tibetan Plateau, China	2018	ECOLOGICAL ENGINEERING	10.1016/j.ecoleng.2018.02.016	NA	china	field	wetland	Production	Plants		No function measured and not aquatic			1095	yes	yes	nutrients	phosphorus	nutrients	nitrogen	NA	NA	NA	NA	NA	NA
100		Gomes, PP; Ferreira, V; Tonin, AM; Medeiros, AO; Goncalves, JF	Combined Effects of Dissolved Nutrients and Oxygen on Plant Litter Decomposition and Associated Fungal Communities	2018	MICROBIAL ECOLOGY	10.1007/s00248-017-1099-3	NA	brazil	lab	NA	Leaf decomposition	Fungi	Fig 3		Decomposition rates	Yes	21	yes	no	nutrients	nutrient enrichment	oxygen	low oxygen concentration	NA	NA	NA	NA	NA	NA
101		Subirats, J; Timoner, X; Sanchez-Melsio, A; Balcazar, JL; Acuna, V; Sabater, S; Borrego, CM	Emerging contaminants and nutrients synergistically affect the spread of class 1 integron-integrase (intI1) and sul1 genes within stable streambed bacterial communities	2018	WATER RESEARCH	10.1016/j.watres.2018.03.025	NA	spain	lab	NA	None	Bacteria		No function measured			28	yes	no	nutrients	nutrient enrichment	antibiotic	antibiotic mixture	NA	NA	NA	NA	NA	NA
103		Gattas, F; De Stefano, LG; Vinocur, A; Bordet, F; Espinosa, MS; Pizarro, H; Cataldo, D	Impact of interaction between Limnoperna fortunei and Roundup Max (R) on freshwater phytoplankton: An in situ approach in Salto Grande reservoir (Argentina)	2018	CHEMOSPHERE	10.1016/j.chemosphere.2018.06.129	NA	argentina	field	lentic	Mussel filtration	Phytoplankton		Community and Function mismatch			7	yes	no	non-native species	golden mussel (limnoperna fortunei)	herbicide	glyphosate	NA	NA	NA	NA	NA	NA
104		He, H; Jin, H; Jeppesen, E; Li, KY; Liu, ZW; Zhang, YD	Fish-mediated plankton responses to increased temperature in subtropical aquatic mesocosm ecosystems: Implications for lake management	2018	WATER RESEARCH	10.1016/j.watres.2018.07.055	NA	china	mesocosm	lentic	Production	Zooplankton	Fig 4		Zooplankton diversity	Yes	118	yes	no	temperature	warming	biological alterations	species loss	NA	NA	NA	NA	NA	NA
106		Yu, C; Li, C; Wang, T; Zhang, M; Xu, J	Combined Effects of Experimental Warming and Eutrophication on Phytoplankton Dynamics and Nitrogen Uptake	2018	WATER	10.3390/w10081057	NA	china	mesocosm	lentic	N cycling	Phytoplankton	Fig 2, Fig 3				NA	yes	no	temperature	warming	nutrients	phosphate	NA	NA	NA	NA	NA	NA
109		del Arco, A; Guerrero, F; Jimenez-Gomez, F; Parra, G	Plankton community responses to environmentally-relevant agrochemical mixtures	2019	ANNALES DE LIMNOLOGIE-INTERNATIONAL JOURNAL OF LIMNOLOGY	10.1051/limn/2019004	NA	spain	mesocosm	lentic	Leaf decomposition and metabolism	Zooplankton and phytoplankton			Zooplankton and phytoplankton diversity, leaf decomposition and metabolism	No	49	yes	no	nutrients	ammonium nitrate	metals	copper sulphate	NA	NA	NA	NA	NA	NA
110		Jordan, MP; Stewart, AR; Eagles-Smith, CA; Strecker, AL	Nutrients mediate the effects of temperature on methylmercury concentrations in freshwater zooplankton	2019	SCIENCE OF THE TOTAL ENVIRONMENT	10.1016/j.scitotenv.2019.02.259	NA	usa	mesocosm	lentic	Production	Zooplankton	Fig 2				35	yes	no	nutrients	nutrient enrichment	temperature	warming	NA	NA	NA	NA	NA	NA
112		Amundrud, SL; Srivastava, DS	Disentangling how climate change can affect an aquatic food web by combining multiple experimental approaches	2019	GLOBAL CHANGE BIOLOGY	10.1111/gcb.14717	NA	costa rica	mesocosm	other	Leaf decomposition	Invertebrates	Fig 2		Invertebrate richness	No, no response	22	no	yes	temperature	warming	hydrology	drought	NA	NA	NA	NA	NA	NA
113		Benavides-Gordillo, S; Farjalla, VF; Gonzalez, AL; Romero, GQ	Changes in rainfall level and litter stoichiometry affect aquatic community and ecosystem processes in bromeliad phytotelmata	2019	FRESHWATER BIOLOGY	10.1111/fwb.13310	NA	brazil	field	other	Leaf decomposition	Invertebrates			Invertebrate diversity and leaf decomposition rates	Yes	60	no	no	hydrology	precipitation	nutrients	nutrient ratio	NA	NA	NA	NA	NA	NA
114		McCormick, AR; Phillips, JS; Ives, AR	Responses of benthic algae to nutrient enrichment in a shallow lake: Linking community production, biomass, and composition	2019	FRESHWATER BIOLOGY	10.1111/fwb.13375	NA	iceland	mesocosm	lentic	Metabolism	Algae	Fig. 2, Fig 5				33	yes	no	nutrients	nitrogen	nutrients	phosphorus	NA	NA	NA	NA	NA	NA
115		Bray, JP; Nichols, SJ; Keely-Smith, A; Thompson, R; Bhattacharyya, S; Gupta, S; Gupta, A; Gao, JF; Wang, XY; Kaserzon, S; Mueller, JF; Chou, A; Kefford, B	Stressor dominance and sensitivity-dependent antagonism: Disentangling the freshwater effects of an insecticide among co-occurring agricultural stressors	2019	JOURNAL OF APPLIED ECOLOGY	10.1111/1365-2664.13430	NA	australia	mesocosm	lotic	Leaf decomposition	Invertebrates	Fig 5		Invertebrate richness	Yes	17	yes	no	insecticide	malathion	composite stressors	agricultural effluent	NA	NA	NA	NA	NA	NA
117		Pazianoto, LHR; Solla, A; Ferreira, V	Leaf litter decomposition of sweet chestnut is affected more by oomycte infection of trees than by water temperature	2019	FUNGAL ECOLOGY	10.1016/j.funeco.2019.07.005	NA	portugal	lab	NA	Leaf decomposition and metabolism	Fungi	Fig 2, Table 3				64	yes	no	temperature	warming	disease	phytophthora cinnamomi	NA	NA	NA	NA	NA	NA
118		Schulhof, MA; Shurin, JB; Declerck, SAJ; Van de Waal, DB	Phytoplankton growth and stoichiometric responses to warming, nutrient addition and grazing depend on lake productivity and cell size	2019	GLOBAL CHANGE BIOLOGY	10.1111/gcb.14660	NA	the netherlands	lab	NA	Primary production	Phytoplankton	Fig. 2				6	yes	no	temperature	warming	nutrients	nutrient ratio	NA	NA	NA	NA	NA	NA
119		Gossiaux, A; Rollin, M; Guerold, F; Felten, V; Laviale, M; Bachelet, Q; Poupin, P; Chauvet, E; Bec, A; Danger, M	Temperature and nutrient effects on the relative importance of brown and green pathways for stream ecosystem functioning: A mesocosm approach	2020	FRESHWATER BIOLOGY	10.1111/fwb.13474	NA	france	mesocosm	lotic	Leaf decomposition	Fungi	Fig. 3a, 4a				56	no	no	temperature	warming	nutrients	nitrogen	NA	NA	NA	NA	NA	NA
122		Tong, XN; Wang, XZ; He, XJ; Wang, Z; Li, WX	Effects of antibiotics on microbial community structure and microbial functions in constructed wetlands treated with artificial root exudates	2020	ENVIRONMENTAL SCIENCE-PROCESSES & IMPACTS	10.1039/c9em00458k	NA	china	lab	NA	CN removal	Bacteria	Fig 2, Table 1	No function measured			30	no	no	antibiotic	ofloxacin	antibiotic	tetracycline	NA	NA	NA	NA	NA	NA
123		Zhang, J; Shu, X; Zhang, YY; Tan, X; Zhang, QF	The responses of epilithic algal community structure and function to light and nutrients and their linkages in subtropical rivers	2020	HYDROBIOLOGIA	10.1007/s10750-019-04146-4	NA	china	field	lotic	Metabolism	Biofilm	Fig 2, Fig 5				150	yes	no	nutrients	nutrient enrichment	visible light	shading	NA	NA	NA	NA	NA	NA
124		Frank, F; Danger, M; Hillebrand, H; Striebel, M	Stoichiometric constraints on phytoplankton resource use efficiency in monocultures and mixtures	2020	LIMNOLOGY AND OCEANOGRAPHY	10.1002/lno.11415	NA	germany	lab	NA	Phytoplankton growth rate	Phytoplankton	Fig 5		Richness data	Yes	40	yes	no	nutrients	nitrogen	nutrients	phosphorus	NA	NA	NA	NA	NA	NA
125		Mazzei, V; Wilson, BJ; Servais, S; Charles, SP; Kominoski, JS; Gaiser, EE	Periphyton as an indicator of saltwater intrusion into freshwater wetlands: insights from experimental manipulations	2020	ECOLOGICAL APPLICATIONS	10.1002/eap.2067	NA	usa	mesocosm	wetland	Metabolism	Biofilm	Fig 5, Table 3		Richness	Yes, in repository	455	yes	no	salinity	increased salinity	nutrients	phosphorus	NA	NA	NA	NA	NA	NA
126		Musetta-Lambert, JL; Kreutzweiser, DP; Sibley, PK	Assessing the influence of wildfire on leaf decomposition and macroinvertebrate communities in boreal streams using mixed-species leaf packs	2020	FRESHWATER BIOLOGY	10.1111/fwb.13488	NA	canada	field	lotic	Leaf decomposition	Invertebrates	Fig 1		Richness data	No, no response	35	no	no	habitat alteration	fire	biological alterations	leaf litter type	NA	NA	NA	NA	NA	NA
127		Liu, ZZ; Lv, YN; Ding, RC; Chen, XX; Pu, GZ	Light Pollution Changes the Toxicological Effects of Cadmium on Microbial Community Structure and Function Associated with Leaf Litter Decomposition	2020	INTERNATIONAL JOURNAL OF MOLECULAR SCIENCES	10.3390/ijms21020422	NA	china	lab	NA	Leaf decomposition	Fungi	Fig 1, Table A1		leaf mass loss	No, no response	25	yes	no	metals	cadmium	visible light	artificial light	NA	NA	NA	NA	NA	NA
128		Howard-Parker, B; White, B; Halvorson, HM; Evans-White, MA	Light and dissolved nutrients mediate recalcitrant organic matter decomposition via microbial priming in experimental streams	2020	FRESHWATER BIOLOGY	10.1111/fwb.13503	NA	usa	mesocosm	lotic	Leaf decomposition	Microorganisms		No community characterisation			150	yes	no	visible light	shading	nutrients	phosphorus	NA	NA	NA	NA	NA	NA
131		Dauda, S; Gabriel, AM; Idris, OF; Chia, MA	Combined nanoTiO(2)and nitrogen effects on phytoplankton: a mesocosm approach	2020	JOURNAL OF APPLIED PHYCOLOGY	10.1007/s10811-020-02187-0	NA	nigeria	mesocosm	lentic	None	Phytoplankton		No function measured			28	yes	no	nanoparticles	titanium nanoparticles	nutrients	nitrogen	NA	NA	NA	NA	NA	NA
133		Siddig, AAH; Richardson, JS; Dormann, CF	Drought may amplify the impacts of salt pollution in pond ecosystems: an experimental exploration	2020	FUNDAMENTAL AND APPLIED LIMNOLOGY	10.1127/fal/2020/1225	NA	canada	mesocosm	lentic	Leaf decomposition and metabolism	Invertebrates, phytoplankton			Diversity, function	Yes	49	no	no	hydrology	drought	salinity	sodium chloride	NA	NA	NA	NA	NA	NA
136		Filiz, N; Iskin, U; Beklioglu, M; Oglu, B; Cao, Y; Davidson, TA; Sondergaard, M; Lauridsen, TL; Jeppesen, E	Phytoplankton Community Response to Nutrients, Temperatures, and a Heat Wave in Shallow Lakes: An Experimental Approach	2020	WATER	10.3390/w12123394	NA	denmark	mesocosm	lotic	Resource use	Phytoplankton		No function measured			32	yes	no	nutrients	nutrient enrichment	temperature	warming	NA	NA	NA	NA	NA	NA
137		Perez, J; Correa-Araneda, F; Lopez-Rojo, N; Basaguren, A; Boyero, L	Extreme temperature events alter stream ecosystem functioning	2021	ECOLOGICAL INDICATORS	10.1016/j.ecolind.2020.106984	NA	spain	lab	NA	Leaf decomposition	Invertebrates		No community characterisation			28	yes	yes	temperature	heat wave	temperature	cold shock	NA	NA	NA	NA	NA	NA
138		Oleksy, IA; Baron, JS; Beck, WS	Nutrients and warming alter mountain lake benthic algal structure and function	2021	FRESHWATER SCIENCE	10.1086/713068	NA	usa	field	lentic	Metabolism and nutrient uptake	Algae	Fig 5, Fig 3, Fig 2	Below minimum number (4) of taxa in community (only 3)			16	no	no	nutrients	nitrogen	nutrients	phosphorus	NA	NA	NA	NA	NA	NA
140		Chara-Serna, AM; Richardson, JS	Multiple-Stressor Interactions in Tributaries Alter Downstream Ecosystems in Stream Mesocosm Networks	2021	WATER	10.3390/w13091194	NA	canada	mesocosm	lotic	Leaf decomposition	Invertebrates	Fig 2, 3				22	yes	no	nutrients	nutrient enrichment	habitat alteration	sedimentation	NA	NA	NA	NA	NA	NA
141		Alam, MK; Negishi, JN; Pongsivapai, P; Yamashita, S; Nakagawa, T	Additive Effects of Sediment and Nutrient on Leaf Litter Decomposition and Macroinvertebrates in Hyporheic Zone	2021	WATER	10.3390/w13101340	NA	japan	field	lotic	Leaf decomposition	Invertebrates	Fig 3, Table S3	Treatments not clearly distinguishable from environmental context			120	yes	no	habitat alteration	sedimentation	nutrients	nitrate	NA	NA	NA	NA	NA	NA
145		Fenner, N; Meadham, J; Jones, T; Hayes, F; Freeman, C	Effects of Climate Change on Peatland Reservoirs: A DOC Perspective	2021	GLOBAL BIOGEOCHEMICAL CYCLES	10.1029/2021GB006992	NA	uk	field	wetland	DOC production	Multiple		No community characterisation			365	yes	no	temperature	warming	carbon dioxide	increased carbon dioxide	NA	NA	NA	NA	NA	NA
146		Cornejo, A; Perez, J; Lopez-Rojo, N; Garcia, G; Perez, E; Guerra, A; Nieto, C; Boyero, L	Litter decomposition can be reduced by pesticide effects on detritivores and decomposers: Implications for tropical stream	2021	ENVIRONMENTAL POLLUTION	10.1016/j.envpol.2021.117243	NA	panama	lab	NA	Leaf decomposition	Fungi and Invertebrates	Richness data in Supporting Fig. 4, Decomposition data in Supporting Fig. 5				20	no	no	insecticide	chlorpyrifos	fungicide	chlorothalonil	NA	NA	NA	NA	NA	NA
147		Servais, S; Kominoski, JS; Fernandez, M; Morales, K	Saltwater and phosphorus drive unique soil biogeochemical processes in freshwater and brackish wetland mesocosms	2021	ECOSPHERE	10.1002/ecs2.3704	NA	usa	mesocosm	wetland	Biogeochemical cycling, metabolism	Microorganisms		No community characterisation			35	yes	no	salinity	increased salinity	nutrients	phosphorus	NA	NA	NA	NA	NA	NA
148		Bundschuh, M; Zubrod, JP; Konschak, M; Baudy, P; Frombold, B; Schulz, R	Photoactive titanium dioxide nanoparticles modify heterotrophic microbial functioning	2021	ENVIRONMENTAL SCIENCE AND POLLUTION RESEARCH	10.1007/s11356-021-14090-3	NA	germany	lab	NA	Leaf decomposition	Biofilm		No community characterisation			40	yes	yes	nanoparticles	titanium nanoparticles	uv light	uv light	NA	NA	NA	NA	NA	NA
149		DEANROSS, D	EFFECTS OF COMBINED TREATMENTS OF ZINC AND PH ON ATTACHED BACTERIAL ABUNDANCE AND ACTIVITY	1991	CANADIAN JOURNAL OF MICROBIOLOGY	10.1139/m91-083	NA	canada	mesocosm	lotic	Production	Bacteria	Total biomass/abundances in Figures 1-3, Taxa specific responses (from which richness could be easily obtained - just count the number of diamonds for each treatment) in Figure 5				20	yes	no	metals	zinc	acidity	low ph	NA	NA	NA	NA	NA	NA
150		ULRICH, KE; BURTON, TM; OEMKE, MP	EFFECTS OF WHOLE-TREE HARVEST ON EPILITHIC ALGAL COMMUNITIES IN HEADWATER STREAMS	1993	JOURNAL OF FRESHWATER ECOLOGY	10.1080/02705060.1993.9664836	NA	usa	field	lotic	Photosynthesis	Algae	Chl a in Fig 1		Algal richness (species level identification was performed, but only diatom and non-diatom cell counts are reported)	No	28	yes	no	biological alterations	tree harvesting	visible light	shading	NA	NA	NA	NA	NA	NA
153		BIGGS, BJF; LOWE, RL	RESPONSES OF 2 TROPHIC LEVELS TO PATCH ENRICHMENT ALONG A NEW-ZEALAND STREAM CONTINUUM	1994	NEW ZEALAND JOURNAL OF MARINE AND FRESHWATER RESEARCH	10.1080/00288330.1994.9516601	NA	new zealand	field	lotic	Photosynthesis	Periphyton	Chl a in Fig 2 and Fig 7	Missing data could not be retrieved	Periphyton richness (methods: A further subsample was analysed by light microscopy to determine the relative abundance of algal taxa present. A minimum of 200 cells were identified and counted in most sub-samples. Diatoms were identified from permanent mounts (Patrick & Reimer 1966). Soft algae were identified from wet mounts")	No	38	no	no	nutrients	phosphorus	nutrients	nitrogen	NA	NA	NA	NA	NA	NA
154		FAIRCHILD, JF; LAPOINT, TW; SCHWARTZ, TR	EFFECTS OF AN HERBICIDE AND INSECTICIDE MIXTURE IN AQUATIC MESOCOSMS	1994	ARCHIVES OF ENVIRONMENTAL CONTAMINATION AND TOXICOLOGY	10.1007/BF00214845	NA	usa	mesocosm	lentic	Macrophyte production	Macrophytes		Below minimum number (4) of taxa in community (only 2)			112	yes	no	herbicide	atrazine	insecticide	esfenvalerate	NA	NA	NA	NA	NA	NA
156		Domis, LND; Van de Waal, DB; Helmsing, NR; Van Donk, E; Mooij, WM	Community stoichiometry in a changing world: combined effects of warming and eutrophication on phytoplankton dynamics	2014	ECOLOGY	NA	NA	the netherlands	lab	NA	Photosynthesis	Phytoplankton	Chl a in Fig 3	No community characterisation	Phytoplankton richness (methods suggest that community composition was recorded)	Yes, but data not suitable	48	yes	no	nutrients	phosphorus	temperature	warming	NA	NA	NA	NA	NA	NA
158		Thompson, PL; Shurin, JB	Regional zooplankton biodiversity provides limited buffering of pond ecosystems against climate change	2012	JOURNAL OF ANIMAL ECOLOGY	10.1111/j.1365-2656.2011.01908.x	NA	canada	mesocosm	lentic	Production	Zooplankton	Zooplankton richness and shannon in Fig 1, Zooplankton total biomass in Fig 4		Function not quantified in paper	No, data not provided in time	84	no	no	temperature	warming	salinity	increased salinity	NA	NA	NA	NA	NA	NA
159		Funck, JA; Clivot, H; Felten, V; Rousselle, P; Guerold, F; Danger, M	Phosphorus availability modulates the toxic effect of silver on aquatic fungi and leaf litter decomposition	2013	AQUATIC TOXICOLOGY	10.1016/j.aquatox.2013.10.001	NA	france	lab	NA	Leaf decomposition	Fungi	ANOVA results for Fungal richness and evenness in table 1, Fungal community composition in Table 2 (richness and other diversity could be obtained from here), Fungal biomass and leaf decomposition in Figure 2		Raw fungal community data missing - only relative abundances with no measure of spread in Table 2	Yes	24	no	no	nutrients	phosphorus	metals	silver	NA	NA	NA	NA	NA	NA
161		Greig, HS; Kratina, P; Thompson, PL; Palen, WJ; Richardson, JS; Shurin, JB	Warming, eutrophication, and predator loss amplify subsidies between aquatic and terrestrial ecosystems	2012	GLOBAL CHANGE BIOLOGY	10.1111/j.1365-2486.2011.02540.x	NA	usa	mesocosm	lentic	Leaf decomposition, Emerging insect production	Invertebrates in leaf packs, Emerging insects	Emerging insect biomass flux in Figure 2		Raw data for leaf decomposition, invertebrates in leaf packs (method say these were identified to genus), community composition of emerging insects (only very general summaries given, but individuals were identified)	No	114	yes	no	temperature	warming	nutrients	nutrient enrichment	NA	NA	NA	NA	NA	NA
164		Korbee, N; Carrillo, P; Mata, MT; Rosillo, S; Medina-Sanchez, JM; Figueroa, FL	Effects of ultraviolet radiation and nutrients on the structure-function of phytoplankton in a high mountain lake	2012	PHOTOCHEMICAL & PHOTOBIOLOGICAL SCIENCES	10.1039/c2pp05336e	NA	spain	field	lentic	Photosynthesis, Primary production and enzyme activity	Algae	Table 2 (Diversity), Fig. 2B, 3a, 5a				6	no	no	uv light	uv light	nutrients	nutrient enrichment	NA	NA	NA	NA	NA	NA
165		Holzapfel, AM; Vinebrooke, RD	Environmental warming increases invasion potential of alpine lake communities by imported species	2005	GLOBAL CHANGE BIOLOGY	10.1111/j.365-2486.2005.01057.x	NA	canada	mesocosm	lentic	Production	Zooplankton	Zooplankton total biomass in Figure 1	Community and Function mismatch	Zooplankton richness/diversity (species were enumerated based on methods)	Yes	28	no	no	temperature	warming	non-native species	invasive species mixture	NA	NA	NA	NA	NA	NA
166		Batista, D; Pascoal, C; Cassio, E	Impacts of warming on aquatic decomposers along a gradient of cadmium stress	2012	ENVIRONMENTAL POLLUTION	10.1016/j.envpol.2012.05.021	NA	portugal	lab	NA	Leaf decomposition	Fungi	Fungal richness in Table 1, Leaf decomposition in Figure 2				20	no	no	metals	cadmium	temperature	warming	NA	NA	NA	NA	NA	NA
167		Molinos, JG; Donohue, I	Interactions among temporal patterns determine the effects of multiple stressors	2010	ECOLOGICAL APPLICATIONS	10.1890/10-0018.1	NA	ireland	field	lotic	Photosynthesis	Invertebrates		Community and Function mismatch			30	no	no	nutrients	nutrient enrichment	habitat alteration	sedimentation	NA	NA	NA	NA	NA	NA
168	a	Liess, A; Lange, K; Schulz, F; Piggott, JJ; Matthaei, CD; Townsend, CR	Light, nutrients and grazing interact to determine diatom species richness via changes to productivity, nutrient state and grazer activity	2009	JOURNAL OF ECOLOGY	10.1111/j.1365-2745.2008.01463.x	10.1007/s00442-011-1963-7	new zealand	mesocosm	lotic	Primary production	Diatoms	Diatom richness, evenness in Fig 2, Chl a in Fig 3, Carbon concentration in Fig 3				21	no	no	nutrients	nutrient enrichment	visible light	shading	NA	NA	NA	NA	NA	NA
168	b						10.1007/s00442-011-1963-7				None	None		No function measured
169	c						10.1111/fwb.12163				Leaf decomposition	Invertebrates	Invertebrate diversity/evenness for sediment stressor in Fig 5, Leaf decomposition (mass loss and strength loss - as rates) in Fig 6 and in Table 4, Invertebrate total density in Fig 5		Invertebrate diversity/evenness for the glyphosate pulse and the combined treatment (I think)	Yes
169	b						10.1086/684363				None	Invertebrates		No function measured (only total abundance of emergence and drift)
169	a	Magbanua, FS; Townsend, CR; Hageman, KJ; Lange, K; Lear, G; Lewis, GD; Matthaei, CD	Understanding the combined influence of fine sediment and glyphosate herbicide on stream periphyton communities	2013	WATER RESEARCH	10.1016/j.watres.2013.05.046	10.1086/684363, 10.1111/fwb.12163	new zealand	mesocosm	lotic	Photosynthesis	Algae	Chl a, Algal richness and evenness all in Fig 3 (bacterial richness also there), Algal richness from pigment composition, just 3 groups	Below minimum number (4) of taxa in community (only 3)			28	yes	yes	habitat alteration	sedimentation	herbicide	glyphosate	NA	NA	NA	NA	NA	NA
171		Tlili, A; Berard, A; Roulier, JL; Volat, B; Montuelle, B	PO43- dependence of the tolerance of autotrophic and heterotrophic biofilm communities to copper and diuron	2010	AQUATIC TOXICOLOGY	10.1016/j.aquatox.2010.02.008	NA	france	mesocosm	lentic	Photosynthetic efficiency, Primary production	Algae and Bacteria	Biomass, Chl a, cell densities, photosynthestic efficiency in Fig 1 and Fig 4		Raw community data (relative abundances of broad groups is given but it seems that OTU level data may be available)	No, no response	21	no	no	nutrients	phosphorus	herbicide	diuron	metals	copper	NA	NA	NA	NA
172		Simonin, M; Colman, BP; Anderson, SM; King, RS; Ruis, MT; Avellan, A; Bergemann, CM; Perrotta, BG; Geitner, NK; Ho, MC; de la Barrera, B; Unrine, JM; Lowry, GV; Richardson, CJ; Wiesner, MR; Bernhardt, ES	Engineered nanoparticles interact with nutrients to intensify eutrophication in a wetland ecosystem experiment	2018	ECOLOGICAL APPLICATIONS	10.1002/eap.1742	NA	usa	mesocosm	lentic	Metabolism	None		No community characterisation			274	yes	no	nanoparticles	gold nanoparticles	nanoparticles	copper nanoparticles	nutrients	nutrient enrichment	NA	NA	NA	NA
176		Moss, B; Mckee, D; Atkinson, D; Collings, SE; Eaton, JW; Gill, AB; Harvey, I; Hatton, K; Heyes, T; Wilson, D	How important is climate? Effects of warming, nutrient addition and fish on phytoplankton in shallow lake microcosms	2003	JOURNAL OF APPLIED ECOLOGY	10.1046/j.1365-2664.2003.00839.x	NA	uk	mesocosm	lentic	Photosynthesis	Phytoplankton	Richness in Table 5a		Chl a raw data (was definitely recorded based on methods and summary results)	Yes	730	yes	no	temperature	warming	nutrients	nutrient enrichment	non-native species	three-spined stickleback (gasterosteus aculeatus)	NA	NA	NA	NA
177		Lafrancois, BM; Nydick, KR; Johnson, BM; Baron, JS	Cumulative effects of nutrients and pH on the plankton of two mountain lakes	2004	CANADIAN JOURNAL OF FISHERIES AND AQUATIC SCIENCES	10.1139/F04-053	NA	usa	field	lentic	Photosynthesis	Phytoplankton	Photosynthetic rate and Chl a and Cell density in Fig 3		Phytoplankton community data (based on methods and Figure 4, this data shoud be available)	Yes	28	yes	no	nutrients	nitrogen	nutrients	phosphorus	acidity	low ph	NA	NA	NA	NA
185		Wyatt, KH; Stevenson, RJ; Turetsky, MR	The importance of nutrient co-limitation in regulating algal community composition, productivity and algal-derived DOC in an oligotrophic marsh in interior Alaska	2010	FRESHWATER BIOLOGY	10.1111/j.1365-2427.2010.02419.x	NA	usa	mesocosm	wetland	Photosynthesis und Primary production	Algae	Algal biomass, Fig. 3: chlorophyll-a, Fig. 3: ashfree dry mass, Fig. 9: total cell biovolume, Fig. 6: productivity, Fig. 7: DOC (water-column dissolved)		Richness data, but "We homogenised preserved algal samples and identified and counted at least 300 cells per sample to genus using a Palmer-Maloney nanoplankton counter chamber"	No	24	yes	no	nutrients	nitrogen	nutrients	phosphorus	nutrients	silicon	NA	NA	NA	NA
186		Sarneel, JM; Geurts, JJM; Beltman, B; Lamers, LPM; Nijzink, MM; Soons, MB; Verhoeven, JTA	The Effect of Nutrient Enrichment of Either the Bank or the Surface Water on Shoreline Vegetation and Decomposition	2010	ECOSYSTEMS	10.1007/s10021-010-9387-5	NA	the netherlands	mesocosm	wetland	Leaf decomposition	Macrophytes	Fig. 5: decomposition, Fig. 3 & Table 3: Total biomass, Fig. 2A (supplement): Richness & Simpson's diversity				853	yes	no	nutrients	nitrogen	nutrients	phosphorus	nutrients	nutrient enrichment	NA	NA	NA	NA
187		Stephens, SH; Brasher, AMD; Smith, CM	Response of an algal assemblage to nutrient enrichment and shading in a Hawaiian stream	2012	HYDROBIOLOGIA	10.1007/s10750-011-0947-2	NA	usa	field	lotic	Photosynthesis	Diatoms	Table 5: Chlorophyll a, Table 3: AFDM		Data on diatom richness, but species were identified	No	33	yes	no	nutrients	nitrate	nutrients	phosphate	visible light	shading	NA	NA	NA	NA
188		Wang, SY; Bernhardt, ES; Wright, JP	Urban stream denitrifier communities are linked to lower functional resistance to multiple stressors associated with urbanization	2014	HYDROBIOLOGIA	10.1007/s10750-013-1747-7	NA	usa	lab	NA	N cycling	Microorganisms	Fig. 3: Net denitrification		Richness & composition data not presented -> was assessed as OTU richness	No	0.1875	no	no	metals	silver	other chemicals	clorine	temperature	warming	NA	NA	NA	NA
189		Fernandes, I; Seena, S; Pascoal, C; Cassio, F	Elevated temperature may intensify the positive effects of nutrients on microbial decomposition in streams	2014	FRESHWATER BIOLOGY	10.1111/fwb.12445	NA	portugal	lab	NA	Leaf decomposition	Microorganisms		No community characterisation			18	no	no	nutrients	nitrate	temperature	warming	nutrients	phosphate	NA	NA	NA	NA
197		Rodrigues, ACM; Machado, AL; Bordalo, MD; Saro, L; Simao, FCP; Rocha, RJM; Golovko, O; Zlabek, V; Barata, C; Soares, AMVM; Pestana, JLT	Invasive Species Mediate Insecticide Effects on Community and Ecosystem Functioning	2018	ENVIRONMENTAL SCIENCE & TECHNOLOGY	10.1021/acs.est.8b00193	NA	portugal	mesocosm	lotic	Leaf decomposition, primary production	Invertebrates	Fig. 2: Chlorophyll a, Leaf decomposition, Abundance of FFGs; Table S1 (supplement): Invertebrate richness		Richness	Yes	7	yes	no	insecticide	chlorantraniliprol	non-native species	red swamp crayfish (procambarus clarkii)	non-native species	blue gum (eucalyptus globulus)	NA	NA	NA	NA
201		Rossi, F; Pesce, S; Mallet, C; Margoum, C; Chaumot, A; Masson, M; Artigas, J	Interactive Effects of Pesticides and Nutrients on Microbial Communities Responsible of Litter Decomposition in Streams	2018	FRONTIERS IN MICROBIOLOGY	10.3389/fmicb.2018.02437	NA	france	mesocosm	lotic	Leaf decomposition, enzyme activity	Fungi and Bacteria	Table 3: Decomposition rates, Fig. S1&2: Bacterial & Fungal biomass, Table S1&2: Alnus leave dry mass/fungal biomass on leaves		Richness & composition data (community was assessed using OTUs derived from ARISA profiles)	Yes	42	yes	no	nutrients	nutrient enrichment	fungicide	tebuconazole	herbicide	s-metolachlor	NA	NA	NA	NA
204		Chara-Serna, AM; Epele, LB; Morrissey, CA; Richardson, JS	Nutrients and sediment modify the impacts of a neonicotinoid insecticide on freshwater community structure and ecosystem functioning	2019	SCIENCE OF THE TOTAL ENVIRONMENT	10.1016/j.scitotenv.2019.06.301	NA	canada	mesocosm	lentic	Leaf decomposition and metabolism	Zooplankton and invertebrates	Fig. 2: Richness & Shannon-Wiener, Table S3 (suppl.): leaf decomposition AFDM, richness, Shannon-Wiener				36	yes	no	habitat alteration	sediment type	nutrients	nutrient enrichment	insecticide	imidacloprid	NA	NA	NA	NA
207	a	Romero, F; Acuna, V; Font, C; Freixa, A; Sabater, S	Effects of multiple stressors on river biofilms depend on the time scale	2019	SCIENTIFIC REPORTS	10.1038/s41598-019-52320-4	10.1128/AEM.00291-20	spain	mesocosm	lotic	Photosynthetic efficiency	Biofilm	Fig. 1: Chl-a, Photosynthetic efficiency/capacity	No community characterisation			30	yes	no	temperature	warming	general biocide	biocide mixture	hydrology	flow velocity	NA	NA	NA	NA
207	b						10.1128/AEM.00291-20				Photosynthetic efficiency	Bacteria	Table S2 (suppl.): Richness, evenness, shannon's diversity, Fig. 2: Bacterial functioning	No function measured
211		Baattrup-Pedersen, A; Graeber, D; Kallestrup, H; Guo, K; Rasmussen, JJ; Larsen, SE; Riis, T	Effects of low flow and co-occurring stressors on structural and functional characteristics of the benthic biofilm in small streams	2020	SCIENCE OF THE TOTAL ENVIRONMENT	10.1016/j.scitotenv.2020.139331	NA	denmark	field	lotic	Photosynthesis, metabolism	Algae	Fig. 1: Chl-a, Biovolume, Fig. 5: GPP & CR		No richness data shown, but "Algae were identified at 400× magnification to the lowest taxonomic level possible."	No, no response	56	yes	no	nutrients	nutrient enrichment	habitat alteration	sedimentation	hydrology	flow velocity	NA	NA	NA	NA
212		Robson, SV; Rosi, EJ; Richmond, EK; Grace, MR	Environmental concentrations of pharmaceuticals alter metabolism, denitrification, and diatom assemblages in artificial streams	2020	FRESHWATER SCIENCE	10.1086/708893	NA	usa	mesocosm	lotic	Primary production, Photosynthesis and Denitrification	Diatoms	Fig. 1: GPP & CR, Fig. 2: Denitrification, Fig. 3 Chl-a, Diatom richness from Supporting Information (but without replication)			Yes	20	yes	no	antibiotic	ciprofloxacin	pharmaceuticals	diphenhydramine	pharmaceuticals	fluoxetine	NA	NA	NA	NA
213	b						10.1016/j.scitotenv.2019.135053				Leaf decomposition	Microorganisms	Fig. 2: Decomposition		Richness, Shannon	Yes
213	a	Juvigny-Khenafou, NPD; Piggott, JJ; Atkinson, D; Zhang, YX; Wu, NC; Matthaei, CD	Fine sediment and flow velocity impact bacterial community and functional profile more than nutrient enrichment	2020	ECOLOGICAL APPLICATIONS	10.1002/eap.2212	10.1016/j.scitotenv.2019.135053, 10.1002/ece3.6979	china	mesocosm	lotic	Multiple	Bacteria		No community characterisation			21	yes	no	nutrients	nutrient enrichment	hydrology	flow velocity	habitat alteration	sedimentation	NA	NA	NA	NA
213	c						10.1002/ece3.6979				None	Multiple	Table S1 (suppl.): Taxa list	No function measured, No community characterisation
214		Giannopoulos, G; Hartop, KR; Brown, BL; Song, B; Elsgaard, L; Franklin, RB	Trace Metal Availability Affects Greenhouse Gas Emissions and Microbial Functional Group Abundance in Freshwater Wetland Sediments	2020	FRONTIERS IN MICROBIOLOGY	10.3389/fmicb.2020.560861	NA	usa	lab	NA	Nutrient cycling	Microorganisms		No community characterisation			4	yes	no	metals	copper	metals	iron	metals	molybdenum	NA	NA	NA	NA
219		Piggott, JJ; Lange, K; Townsend, CR; Matthaei, CD	Multiple Stressors in Agricultural Streams: A Mesocosm Study of Interactions among Raised Water Temperature, Sediment Addition and Nutrient Enrichment	2012	PLOS ONE	10.1371/journal.pone.0049873	NA	new zealand	mesocosm	lotic	Leaf decomposition	Invertebrates	Fig. 1: Invertebrate richness, Fig. 3: Leaf strength + biomass loss, algal taxon richness				30	yes	no	temperature	warming	nutrients	nutrient enrichment	habitat alteration	sedimentation	NA	NA	NA	NA
220		Matthaei, CD; Piggott, JJ; Townsend, CR	Multiple stressors in agricultural streams: interactions among sediment addition, nutrient enrichment and water abstraction	2010	JOURNAL OF APPLIED ECOLOGY	10.1111/j.1365-2664.2010.01809.x	NA	new zealand	mesocosm	lotic	Leaf decomposition	Invertebrates	Fig. 2: Chl-a, leaf biomass loss, richness				18	no	no	nutrients	nutrient enrichment	habitat alteration	sedimentation	hydrology	flow velocity	NA	NA	NA	NA
221		Villeneuve, A; Montuelle, B; Bouchez, A	Influence of slight differences in environmental conditions (light, hydrodynamics) on the structure and function of periphyton	2010	AQUATIC SCIENCES	10.1007/s00027-009-0108-0	NA	switzerland	mesocosm	lotic	Primary production	Periphyton	Table 1: Primary production, biomass, Table 4: Richness, Shannon				42	yes	no	hydrology	flow regime	hydrology	flow velocity	visible light	shading	NA	NA	NA	NA
223		Yuan, TM; McCarthy, AJ; Zhang, YX; Sekar, R	Impact of Temperature, Nutrients and Heavy Metals on Bacterial Diversity and Ecosystem Functioning Studied by Freshwater Microcosms and High-Throughput DNA Sequencing	2020	CURRENT MICROBIOLOGY	10.1007/s00284-020-02138-5	NA	china	mesocosm	lentic	Leaf decomposition	Bacteria	Table 2: Chao1, Shannon & Simpson's index, Fig. 5 Weight loss rate, Table 1 for treatment Ids				42	yes	no	temperature	temperature range	nutrients	nutrient enrichment	metals	copper	metals	zinc	NA	NA
225		Faithfull, CL; Wenzel, A; Vrede, T; Bergstrom, AK	Testing the light : nutrient hypothesis in an oligotrophic boreal lake	2011	ECOSPHERE	10.1890/ES11-00223.1	NA	sweden	mesocosm	lentic	Photosynthesis, Primary production and Production	Bacteria and Phytoplankton	Table 2: Chl-a, phytoplankton + bacterial biomass, Fig.2 biomass		Richness data, but "Phytoplankton and ciliates were identified to genus level "	No, no response	21	yes	no	nutrients	nitrogen	nutrients	phosphorus	nutrients	carbon	visible light	shading	NA	NA
226		Von Schiller, D; Marti, E; Riera, JL; Sabater, F	Effects of nutrients and light on periphyton biomass and nitrogen uptake in Mediterranean streams with contrasting land uses	2007	FRESHWATER BIOLOGY	10.1111/j.1365-2427.2007.01742.x	NA	spain	field	lotic	N fixation	Periphyton		No community characterisation			30	yes	no	nutrients	nitrogen	nutrients	phosphorus	visible light	shading	habitat alteration	land-use type	NA	NA
228	a	Bruder, A; Salis, RK; McHugh, NJ; Matthaei, CD	Multiple-stressor effects on leaf litter decomposition and fungal decomposers in agricultural streams contrast between litter species	2016	FUNCTIONAL ECOLOGY	10.1111/1365-2435.12598	10.1038/srep44657	new zealand	mesocosm	lotic	Leaf decomposition	Multiple	Fig. 1: Decomposition	No community characterisation in companion paper	No richness -> needs to be combined with paper "228 b"	Yes, but data not suitable	54	yes	no	nutrients	nutrient enrichment	other chemicals	dicyandiamide	hydrology	flow velocity	habitat alteration	sedimentation	NA	NA
228	b						10.1038/srep44657				Leaf decomposition	Fungi	Fig. 1: Richness	No community characterisation	No decomposition -> needs to be combined with paper "228 a", but data not separated into "pulses" (compare 228a)	Yes, but data not suitable
229		Gardestrom, J; Ermold, M; Goedkoop, W; McKie, BG	Disturbance history influences stressor impacts: effects of a fungicide and nutrients on microbial diversity and litter decomposition	2016	FRESHWATER BIOLOGY	10.1111/fwb.12698	NA	sweden	lab	NA	Leaf decomposition	Fungi	Fig. 2: Richness, decomposition, spore production, Fig. 5: Fungal carbon				18	no	no	fungicide	azoxystrobin	nutrients	nutrient enrichment	biological alterations	species loss	biological alterations	community composition	NA	NA
230		Garnier, A; Pennekamp, F; Lemoine, M; Petchey, OL	Temporal scale dependent interactions between multiple environmental disturbances in microcosm ecosystems	2017	GLOBAL CHANGE BIOLOGY	10.1111/gcb.13786	NA	switzerland	lab	NA	Metabolism	Bacteria		No community characterisation			17	yes	yes	visible light	shading	nutrients	nutrient ratio	nutrients	dissolved organic carbon	temperature	warming	NA	NA
234		Hughes, SR; Kay, P; Brown, LE	Impact of anti-inflammatories, beta-blockers and antibiotics on leaf litter breakdown in freshwaters	2016	ENVIRONMENTAL SCIENCE AND POLLUTION RESEARCH	10.1007/s11356-015-5798-3	NA	uk	field	lotic	Leaf decomposition	Invertebrates		Single stressor experiments			56	yes	no	pharmaceuticals	diclofenac	antibiotic	erythromycin	pharmaceuticals	ibuprofen	pharmaceuticals	mefenamic acid	pharmaceuticals	propranolol
